# Supplementary material for: Implementation of an Immunoassay Based on the MVA-T7pol-Expression System for Rapid Identification of Immunogenic SARS-CoV-2 Antigens: A Proof-of-Concept Study
Source: Int J Mol Sci. 2024 Oct 10;25(20):10898. doi: 10.3390/ijms252010898 (PMC11508112; doi:10.3390/ijms252010898)
Supplement: Supplementary file 1 [file ijms-25-10898-s001.zip]

Archive with 1 entries (1 files):
- ijms-3224099-supplementary.pdf
